# Supplementary material for: Pressure Driven Rapid Reconfigurable Liquid Metal Patterning
Source: Micromachines (Basel). 2023 Mar 23;14(4):717. doi: 10.3390/mi14040717 (PMC10146098; doi:10.3390/mi14040717)
Supplement: Supplementary file 1 [file micromachines-14-00717-s001.zip]

Archive with 1 entries (1 files):
- micromachines-2277578-supplementary.mp4
